# Supplementary material for: Identification of two methylated fragments of an SDC2 CpG island using a sliding window technique for early detection of colorectal cancer
Source: FEBS Open Bio. 2021 Jun 7;11(7):1941–52. doi: 10.1002/2211-5463.13180 (PMC8255834; doi:10.1002/2211-5463.13180)
Supplement: Supplementary file 1 — Table S1. Clinical characters of TCGA CRC samples. Table S2. The CpG island information of SDC2. Table S3. Probes information within the CpG island. Table S4. Sensitivity and specificity of 5 DMRs estimated by TCGA CRC data. Table S5. Sensitivity and specificity of MSPR1 and MSPR2 estimated by 252 tissue samples. [file FEB4-11-1941-s001.xlsx]

## Sheet: Supplementary Table S1
Supplementary Table S1 Clinical characters of TCGA CRC samples.
	Cancer	Normal
	(n=391)	(n=45)
Sex (%)
Male	211 (54.0%)	24(53.3%)
Female	180 (46.0%)	21(46.7%)
Age, Median (range)	66 (31-90)	71 (40-90)
Race(%)
White	282 (72.1%)	20 (44.4%)
Black /African American	63 (16.1%)	4 (8.9%)
American Indian/Alaska native	1 (0.3%)	/
Asian	12 (3.1%)	/
Not Reported	33 (8.4%)	21 (46.7%)
Tumor Location(%)
Rectum NOS	49(12.5%)	6 (13.3%)
Sigmoid colon(L)	67(17.1%)	7 (15.6%)
Hepatic flexure of colon(R)	13(3.3%)	3 (6.7%)
Cecum	71(18.2%)	7 (15.6%)
Descending colon	14 (3.6%)	2 (4.4%)
Ascending colon	60 (15.3%)	6 (13.3%)
Colon NOS	49 (12.5%)	12 (26.7%)
Transverse colon	14 (3.6%)	/
Rectosigmoid junction	46 (11.8%)	2 (4.4%)
Others	8 (2.1%)	/
Tumor Stage (%)
I	55 (14.1%)	/
II	143 (36.6%)	/
III	120 (30.7%)	/
IV	54 (13.8%)	/
Not Reported	19 (4.9%)	/

## Sheet: Supplementary Table S2
Supplementary Table S2 The CpG island information of SDC2.
Size	1860
CpG count	165
C count plus G count	1164
Percentage CpG	0.177
Percentage C or G	0.626
Ratio of observed to expected CpG	0.91

## Sheet: Supplementary Table S3
Supplementary Table S3 Probes information within the CpG island
Number	Probe ID	Chromosome	Start	End
1	cg13096260	chr8	96493536	96493537
2	cg18719750	chr8	96493560	96493561
3	cg24732574	chr8	96493590	96493591
4	cg08979737	chr8	96493615	96493616
5	cg25070637	chr8	96493640	96493641
6	cg14538332	chr8	96493952	96493953
7	cg16935295	chr8	96494023	96494024
8	cg04261408	chr8	96494447	96494448
9	cg14625631	chr8	96494851	96494852
10	cg10292139	chr8	96495333	96495334
11	cg16673702	chr8	96495364	96495365
12	cg07146119	chr8	96495367	96495368

## Sheet: Supplementary Table S4
Supplementary Table S4 Sensitivity and specificity of 5 DMRs estimated by TCGA CRC data
DMRs	Samples	AUC	lower95CI	upper95CI	Specificity	Sensitivity	Normal_Beta	Tumor_Beta	Delta_Beta	Normal_sd	Tumor_sd	ColonRegion
DMR1	45/147	0.995011	0.983768	1	1	0.965986	0.0806747	0.712319	0.631644	0.034509	0.149799	Right Colon
DMR2	45/147	0.994709	0.983673	1	0.977778	0.993197	0.086111	0.634928	0.548817	0.0308615	0.14437	Right Colon
DMR3	45/147	0.999093	0.997279	1	1	0.972789	0.0735972	0.624708	0.551111	0.0228536	0.150637	Right Colon
DMR4	45/147	0.995918	0.987755	1	1	0.979592	0.0762018	0.606288	0.530086	0.0244171	0.143059	Right Colon
DMR5	45/147	0.998942	0.996372	1	0.977778	0.993197	0.0920219	0.626696	0.534674	0.0266697	0.155638	Right Colon
DMR1	45/148	0.952553	0.926776	0.978157	0.977778	0.891892	0.0806747	0.611905	0.53123	0.034509	0.227285	Left Colon
DMR2	45/148	0.961862	0.941055	0.987267	0.977778	0.905405	0.086111	0.537122	0.451011	0.0308615	0.206973	Left Colon
DMR3	45/148	0.961712	0.93497	0.985064	0.977778	0.905405	0.0735972	0.467898	0.394301	0.0228536	0.194321	Left Colon
DMR4	45/148	0.960961	0.931273	0.979527	1	0.871622	0.0762018	0.470159	0.393957	0.0244171	0.188871	Left Colon
DMR5	45/148	0.963664	0.937643	0.987166	1	0.885135	0.0920219	0.476291	0.384269	0.0266697	0.188491	Left Colon
DMR1	45/46	0.977778	0.950676	0.999771	0.977778	0.934783	0.0806747	0.70578	0.625105	0.034509	0.215156	Rectum
DMR2	45/46	0.97971	0.949155	0.999771	0.977778	0.956522	0.086111	0.607622	0.521511	0.0308615	0.190901	Rectum
DMR3	45/46	0.992754	0.979457	1	0.977778	0.956522	0.0735972	0.561549	0.487952	0.0228536	0.190891	Rectum
DMR4	45/46	0.980676	0.950471	0.999517	1	0.913043	0.0762018	0.581555	0.505353	0.0244171	0.18491	Rectum
DMR5	45/46	0.993237	0.983804	1	0.977778	0.956522	0.0920219	0.55979	0.467769	0.0266697	0.180172	Rectum
DMR1	45/50	0.986222	0.9546	1	1	0.96	0.0806747	0.673388	0.592713	0.034509	0.179836	Others
DMR2	45/50	0.980889	0.945289	1	0.977778	0.98	0.086111	0.590139	0.504028	0.0308615	0.166299	Others
DMR3	45/50	0.989333	0.970111	1	1	0.96	0.0735972	0.568514	0.494917	0.0228536	0.177495	Others
DMR4	45/50	0.985333	0.958389	1	1	0.96	0.0762018	0.579262	0.50306	0.0244171	0.16742	Others
DMR5	45/50	0.988889	0.967089	1	1	0.94	0.0920219	0.551796	0.459774	0.0266697	0.181299	Others
DMR1	45/391	0.975789	0.960897	0.987879	0.977778	0.941176	0.0806747	0.675708	0.595033	0.034509	0.202159	Total
DMR2	45/391	0.978744	0.967818	0.98813	0.977778	0.953964	0.086111	0.599382	0.513271	0.0308615	0.186076	Total
DMR3	45/391	0.98295	0.971885	0.992084	0.977778	0.951407	0.0735972	0.562704	0.489107	0.0228536	0.18791	Total
DMR4	45/391	0.97954	0.968966	0.98895	1	0.928389	0.0762018	0.554788	0.478586	0.0244171	0.179517	Total
DMR5	45/391	0.983632	0.974446	0.992204	0.977778	0.951407	0.0920219	0.568768	0.476746	0.0266697	0.185167	Total
DMR2/DMR5	45/147	0.999093	0.997048	1	1	0.972789	0.0877866	0.632458	0.544671	0.0282402	0.141123	Right Colon
DMR2/DMR5	45/148	0.964264	0.940571	0.98345	0.977778	0.912162	0.0877866	0.517089	0.429302	0.0282402	0.189315	Left Colon
DMR2/DMR5	45/46	0.993237	0.981316	1	0.977778	0.956522	0.0877866	0.584039	0.496252	0.0282402	0.179906	Rectum
DMR2/DMR5	45/50	0.987556	0.964822	1	1	0.96	0.0877866	0.586503	0.498717	0.0282402	0.165513	Others
DMR2/DMR5	45/391	0.983745	0.973671	0.991486	0.977778	0.953964	0.0877866	0.582287	0.494501	0.0282402	0.177716	Total

## Sheet: Supplementary Table S5
Supplementary Table S5 Sensitivity and specificity of MSPR1 and MSPR2 estimated by 252 tissue samples.
Feature	Samples	AUC	lower95CI	upper95CI	Specificity	Sensitivity	Normal Ct	Tumor_Ct	Delta Ct	Normal Ct sd	Tumor Ct sd	ColonRegion
MSPR1	69/42	0.97412	0.940334	1	0.985507	0.952381	45	30.83	14.17	1.19302	3.92777	Right colon
MSPR2	69/42	0.985335	0.942689	1	0.971014	0.97619	45	30.98	14.02	1.53456	3.81497	Right colon
MSPR1	79/73	0.969135	0.943157	0.994343	0.974684	0.945205	45	30.96	14.04	1.56665	4.12709	Left colon
MSPR2	79/73	0.956477	0.928724	0.984346	0.987342	0.917808	45	30.68	14.32	1.66716	4.55451	Left colon
MSPR1	68/70	0.969118	0.943101	0.992009	0.985294	0.942857	45	30.975	14.025	1.20176	4.27186	Rectum
MSPR2	68/70	0.945063	0.902589	0.977054	0.970588	0.885714	45	30.69	14.31	1.96068	5.00857	Rectum
MSPR1	54/13	0.920228	0.83896	1	0.981481	0.846154	45	31.22	13.78	1.34858	5.84521	Others
MSPR2	54/13	0.918803	0.805823	1	0.981481	0.846154	45	31.96	13.04	1.73111	5.77233	Others
MSPR1	54/198	0.966985	0.951062	0.984848	0.981481	0.939394	45	30.97	14.03	1.34858	4.24438	Total
MSPR2	54/198	0.956229	0.937402	0.973459	0.981481	0.90404	45	30.715	14.285	1.73111	4.64651	Total
MSPR1/MSPR2	69/42	0.997585	0.991537	1	0.956522	1	45	30.8	14.2	0.962052	3.69135	Right colon
MSPR1/MSPR2	79/73	0.976418	0.951188	0.996018	0.962025	0.958904	45	30.805	14.195	1.12562	4.22859	Left colon
MSPR1/MSPR2	68/70	0.968697	0.941345	0.992287	0.985294	0.942857	45	30.915	14.085	1.13642	4.56946	Rectum
MSPR1/MSPR2	54/13	0.952279	0.871688	1	0.944444	0.923077	45	31.795	13.205	1.08292	5.60796	Others
MSPR1/MSPR2	54/198	0.976992	0.961458	0.993161	0.981481	0.939394	45	30.915	14.085	1.08292	4.32749	Total
